# Supplementary material for: TFR1 expression in induced sputum is associated with asthma severity
Source: PeerJ. 2022 May 17;10:e13474. doi: 10.7717/peerj.13474 (PMC9121881; doi:10.7717/peerj.13474)
Supplement: File S1 [file peerj-10-13474-s001.zip]

Archive with 17 entries (17 files):
- supplementary file 1/Fig. 1A.xlsx
- supplementary file 1/Fig. 1B.xlsx
- supplementary file 1/Fig. 1C.xlsx
- supplementary file 1/Fig. 1D.xlsx
- supplementary file 1/Fig. 2B.xlsx
- supplementary file 1/Fig. 2C.xlsx
- supplementary file 1/Fig. 2D.xlsx
- supplementary file 1/Fig. 2E.xlsx
- supplementary file 1/Fig. 3B.xlsx
- supplementary file 1/Fig. 3C.xlsx
- supplementary file 1/Fig. 3D.xlsx
- supplementary file 1/Fig.2A.xlsx
- supplementary file 1/Fig.4A.xlsx
- supplementary file 1/Fig.4B.xlsx
- supplementary file 1/Fig.4C.xlsx
- supplementary file 1/Fig.4D.xlsx
- supplementary file 1/Fig.4E.xlsx
