# Supplementary material for: TFR1 expression in induced sputum is associated with asthma severity
Source: PeerJ. 2022 May 17;10:e13474. doi: 10.7717/peerj.13474 (PMC9121881; doi:10.7717/peerj.13474)
Supplement: File S1 [file peerj-10-13474-s001.zip › supplementary file 1/Fig. 1A.xlsx]

## Sheet: Sheet1
TFR1	FEV1
0.44	91
0.03	87.2
0.61	118.9
6.82	86.8
2.75	74.2
1.84	54.5
0.02	90.1
1.22	92.4
3.06	55.8
0.01	98.1
0.78	107.2
0	79.3
1.69	82.2
4.78	88
5.82	91.3
0.69	90.3
5.82	87.5
0.14	88.2
3.34	94.6
4.16	109.9
0.01	108.1
0.2	92.5
3.28	67.8
0.03	84
0.2	92.2
0.63	92.2
0.38	112.6
1.14	72.8
0.15	84.8
3.71	85.1
1.98	63
0.5	84.1
0.08	92.8
0.39	80.1
0.03	93.1
0.76	97
0.03	81.4
1.66	106
1.1	118
0.99	99.7
