# Supplementary material for: TFR1 expression in induced sputum is associated with asthma severity
Source: PeerJ. 2022 May 17;10:e13474. doi: 10.7717/peerj.13474 (PMC9121881; doi:10.7717/peerj.13474)
Supplement: File S1 [file peerj-10-13474-s001.zip › supplementary file 1/Fig. 1C.xlsx]

## Sheet: Sheet1
TFR1	FEV1/FVC
0.44	81.6
0.03	96.2
0.61	80.86
6.82	79.8
0.13	83.1
0.02	81.6
3.06	60
0.52	80.9
0.01	82.4
0.78	82.7
0	82.3
1.69	86
4.78	78
0.69	91.5
5.82	80.5
0.14	99
3.34	94
4.16	93.7
0.05	82.1
0.45	89.5
0.01	88.6
0.2	91
3.28	69.7
0.03	87.9
0.2	98
0.63	98
0.38	94.7
1.14	83.4
0.08	87.3
5.91	87.4
1.98	80.9
0.56	88.7
0.08	100.7
0.39	86.4
0.03	89.6
0.03	93
1.66	83.9
1.1	91.6
0.99	79.1
0.76	106.6
