# Supplementary material for: TFR1 expression in induced sputum is associated with asthma severity
Source: PeerJ. 2022 May 17;10:e13474. doi: 10.7717/peerj.13474 (PMC9121881; doi:10.7717/peerj.13474)
Supplement: File S1 [file peerj-10-13474-s001.zip › supplementary file 1/Fig. 1D.xlsx]

## Sheet: Sheet1
TFR1	FEV1/VC
0.44	89.1
0.03	101.6
0.61	80.08
6.82	83.3
1.84	56.6
0.13	87.6
0.02	89.5
3.06	63.4
0.52	86.3
0.01	87.9
0.78	88.6
0	87
1.69	86.5
4.78	84.3
0.69	97.5
5.82	89.7
0.14	101.6
0.05	84.2
0.45	94.9
0.01	92.3
0.2	96.8
3.28	74.3
0.03	90.2
0.2	100.7
0.63	100.7
0.38	97.2
1.14	85.9
0.15	83.5
0.08	88.6
1.98	80.8
0.5	86.1
0.56	94.8
0.08	101.4
0.39	89
0.03	94.8
0.76	109.1
0.03	102.8
1.66	87.2
0.99	85.7
1	75
