# Supplementary material for: TFR1 expression in induced sputum is associated with asthma severity
Source: PeerJ. 2022 May 17;10:e13474. doi: 10.7717/peerj.13474 (PMC9121881; doi:10.7717/peerj.13474)
Supplement: File S1 [file peerj-10-13474-s001.zip › supplementary file 1/Fig. 2D.xlsx]

## Sheet: Sheet1
TFR1	IFN-ɤ
0.07	0.52
0.03	4.55
0.61	2.66
0.19	1.69
6.82	19.7
0.03	0.17
2.75	18.39
1.84	21.07
0.04	3.67
0.02	0.5
0.52	0.27
0.63	0.13
1.69	0.1
4.78	4.54
0.92	1.69
5.82	6.49
0.69	0.91
5.82	2.07
3.34	0.38
0.27	0.59
4.16	0.8
0.65	0.3
0.68	1.94
0.05	10.69
0.45	0.83
0.2	0.11
3.28	12.51
0.2	0.45
0.63	0.24
0.28	0.18
0.38	1
0.7	0.42
0.48	2.53
1.14	0.17
0.15	3.07
0.04	0.13
3.71	6.49
5.91	35.65
1.98	17.05
0.5	1.7
0.56	24
0.08	0.7
0.39	1.48
0.76	0.08
0.03	1.39
