# Supplementary material for: TFR1 expression in induced sputum is associated with asthma severity
Source: PeerJ. 2022 May 17;10:e13474. doi: 10.7717/peerj.13474 (PMC9121881; doi:10.7717/peerj.13474)
Supplement: File S1 [file peerj-10-13474-s001.zip › supplementary file 1/Fig. 3C.xlsx]

## Sheet: Sheet1
TFR1low	TFR1high
3.77	9.83
1.62	5.46
3.83	6.84
2.45	14.8
1.42	18.4
1.77	2.41
1.41	0.53
1.01	7.32
0.049	4.35
1.64	2.05
5.44	8.44
2.83	2.53
2.17	14.3
1.59	4.38
1.23	2.69
6.31	7.09
0.45	5.68
3.45	4.82
4.55	7.59
0.08	6.26
4.92	15.8
1.19	1.5
0.046	7.19
2.21	5.98
2.61	6.21
