# Supplementary material for: TFR1 expression in induced sputum is associated with asthma severity
Source: PeerJ. 2022 May 17;10:e13474. doi: 10.7717/peerj.13474 (PMC9121881; doi:10.7717/peerj.13474)
Supplement: File S1 [file peerj-10-13474-s001.zip › supplementary file 1/Fig. 3D.xlsx]

## Sheet: Sheet1
TFR1	INOS
0.44	0.55
0.07	0.25
0.03	0.46
0.61	0.06
0.19	0.7
6.82	3.63
0.03	0.04
2.75	1.62
1.84	0.39
0.02	0.38
3.06	1
0.12	0.58
0.63	0.11
0.01	0.2
0.01	0
0.78	1.28
0.73	0.92
0.24	0.97
1.69	1
0.92	0.28
0.18	0.22
3.34	0.01
0.27	0.19
0.68	0.14
0.45	0.19
0.01	0.06
0.2	0.37
3.28	0.34
0.03	0.25
0.2	0.06
0.63	0.01
1.14	0.15
0.15	0
0.08	0.01
3.71	0.68
5.91	1.81
1.98	0.1
0.5	0.07
0.56	1.13
0.08	0
0.39	0.02
0.03	0.01
0.03	0.02
0.22	0.48
1.66	0.01
1.1	0.05
0.99	0.01
1	0.07
